# Supplementary material for: The Effect of Antenatal Depression and Selective Serotonin Reuptake Inhibitor Treatment on Nerve Growth Factor Signaling in Human Placenta
Source: PLoS One. 2015 Jan 22;10(1):e0116459. doi: 10.1371/journal.pone.0116459 (PMC4303267; doi:10.1371/journal.pone.0116459)
Supplement: S1 Table — (XLSX) [file pone.0116459.s001.xlsx]

## Sheet: Blad1
Patient code	Group	SSRI use	EPDS week 17	EPDS week 32	Number of pregnancies	Year of first pregnancy	Age (years)	BMI	Parity	Week of partus	Missed abortion	Abortion	IVF	Etnicity	Systolic blood pressure first trimester	Diastolic blood pressure first trimester	Mean arterial pressure (MAP) first trimester	Systolic blood pressure partus	Diastolic blood pressure partus	Mean arterial pressure (MAP) partus	Tobacco 3 months prior to pregnancy	Smoking 3 months prior to pregnancy	Tobacco first trimester	Gestational length (days)	Birth weight (grams)	Sex of child
1	control	no use	2	6	1	2010	33	31.14	0	40	0	0	no	Western European descent	130	70	100	125	70	97.5	no	no	no	284	3110	girl
2	control	no use	4	6	2	2008	29	31.7	1	40	0	0	no	Western European descent	125	77	101	131	84	107.5	no	no	no	281	3520	boy
3	control	no use	3	2	1	2010	33	24.22	0	40	0	0	no	Western European descent	132	80	106	138	92	115	no	no	no	282	3380	boy
4	control	no use	3	4	1	2010	27	20.08	0	40	0	0	no	Western European descent	105	60	82.5	115	60	87.5	no	no	no	281		girl
5	control	no use	2	4	2	2010	32	24.09	0	41	0	0	no	Western European descent	110	78	94	150	90	120	no	no	no	289	3720	girl
6	control	no use	3	4	1	2010	28	23.05	0	40	0	0	no	Western European descent	120	75	97.5	120	80	100	no	no	no	283	3610	boy
7	control	no use	0	1	1	2010	32	26.86	0	41	0	0	no	Western European descent	120	75	97.5	120	75	97.5	no	no	no	287	4080	boy
8	control	no use	5	5	2	2009	32	22.1	1	39	0	0	no	Western European descent	110	80	95	110	80	95	no	no	no	276	3350	girl
9	control	no use	1	3	1	2010	26	21.12	0	38	0	0	no	Western European descent	110	60	85	120	80	100	no	no	no	272	3580	boy
10	control	no use	5	3	1	2010	28	23.71	0	39	0	0	no	Western European descent	121	71	96	130	86	108	no	no	no	278	3150	boy
11	control	no use	1	2	4	2006	28	31.25	1	39	2	0	no	Western European descent	132	92	112	134	83	108.5	no	no	no	277	3250	boy
12	control	no use		2	1	2011	25	30.26	0	41	0	0	no	Western European descent	149	64	106.5	146	75	110.5	no	no	no	289	3750	girl
13	depressed	no use	22	23	2	2003	32	25.82	1	38	0	0	no	Western European descent	110	65	87.5	125	83	104	no	no	no	272	3240	girl
14	depressed	no use	11	11	1	2010	34	24.19	0	39	0	0	no	Western European descent	120	76	98	124	81	102.5	no	no	no	279	3830	boy
15	depressed	no use	19	21	7	1998	31	21.56	2	41	0	3	no	Western European descent	107	72	89.5	130	85	107.5	no	no	no	293	4040	boy
16	depressed	no use	15	16	4	2004	32	23.72	2	40	1	0	no	Western European descent	107	65	86	124	79	101.5	no	no	no	281	4000	girl
17	depressed	no use	13	13	1	2010	26	32.32	0	41	0	0	no	Western European descent	92	73	82.5	110	79	94.5	no	no	no	292	4160	boy
18	depressed	no use	16	15	7	1999	31	19.25	2	38	1	3	no	Western European descent	100	65	82.5	108	79	93.5	no	no	no	266	3640	boy
19	depressed	no use	18		2	2008	32	24.51	1	37	0	0	no	Western European descent	125	83	104	133	87	110	no	no	no	263	2890	boy
20	depressed	no use	4	20	2	2008	28	18.15	1	38	0	0	no	Western European descent	95	60	77.5	107	72	89.5	no	no	no	272	3620	girl
21	depressed	no use	24	22	5	1993	36	45.39	2	39	1	1	no	Western European descent	120	80	100	130	80	105	no	no	no	273	3590	boy
22	depressed	no use	12	16	2	2009	36	24.77	1	41	0	0	no	Western European descent	111	58	84.5	115	64	89.5	no	no	no	291	4540	boy
23	depressed	no use	18	17	2	2009	30	22.48	1	40	0	0	no	Western European descent	98	60	79	120	75	97.5	1-9 cigarettes per day	yes	no	280	3820	girl
24	depressed	no use	18	14	2	2009	29	24.54	1	39	0	0	no	Western European descent	99	66	82.5	105	80	92.5	no	no	no	275	2970	girl
25	SSRI	SSRI use	4	16	1	2010	30	30.72	0	40	0	0	no	Western European descent	115	75	95	120	70	95	no	no	no	282	3530	girl
26	SSRI	SSRI use	7	11	2	2008	28	26.08	2	40	0	0	no	Western European descent	133	71	102	123	72	97.5		no	no	280	3600	girl
27	SSRI	SSRI use	10	3	3	2002	26	23.21	0	39	1	1	no	Western European descent	107	67	87	129	83	106	snuff	no	no	274	3170	girl
28	SSRI	SSRI use	11	5	1	2010	35		0	39	0	0	no	Western European descent	110	61	85.5	145	81	113	no	no	no	274	3500	girl
29	SSRI	SSRI use	15	12	9	1999	34	26.95	2	37	6	0	no	Western European descent	122	68	95	135	86	110.5	no	no	no	265	3970	girl
30	SSRI	SSRI use	4	13	4	1995	34	26.93	1	38	0	2	no	Western European descent	129	70	99.5	135	76	105.5	no	no	no	271	4030	boy
31	SSRI	SSRI use	10	9	1	2012	25	35.83	0	39	0	0	yes	Western European descent	122	60	91	145	80	112.5	no	no	no	279	3480	boy
32	SSRI	SSRI use	20	19	2	2009	25	26.64	1	38	0	0	no	Western European descent	105	65	85	115	75	95	no	no	no	270	3520	girl
33	SSRI	SSRI use	13	13	2	2009	27	32.12	1	37	0	0	no	Western European descent	130	70	100	125	80	102.5	1-9 cigarettes per day	yes	no	263	3470	girl
34	SSRI	SSRI use	0	8	2	2010	30	29.32	1	40	0	0	no	Western European descent	110	80	95	110	80	95	1-9 cigarettes per day	yes	no	284	4230	boy
35	SSRI	SSRI use	11	7	3	2004	34	31.28	2	38	0	0	no	Western European descent	113	61	87	124	64	94	no	no	no	270	3370	girl
36	SSRI	SSRI use	16	24	5	2007	28	22.72	1	37	3	0	no	Western European descent	107	67	87	120	80	100	snuff	no	snuff	263	3220	boy
